# Supplementary material for: Analysis of Cellular Heterogeneity in Immune Microenvironment of Primary Central Nervous System Lymphoma by Single-Cell Sequencing
Source: Front Oncol. 2021 Oct 4;11:683007. doi: 10.3389/fonc.2021.683007 (PMC8523033; doi:10.3389/fonc.2021.683007)
Supplement: Supplementary file 3 [file Table_3.csv]

Supplementary Table 3. T cell recluster marker genes
gene	p_val	avg_log2FC	pct.1	pct.2	p_val_adj	cluster
MALAT1	6.42E-152	0.765121336	1	1	1.18E-147	T_helper
LTB	2.53E-13	0.471934518	0.435	0.34	4.66E-09	T_helper
NEAT1	2.81E-13	0.391006949	0.384	0.29	5.18E-09	T_helper
ACTG1	2.71E-09	-0.257048131	0.734	0.8	5.00E-05	T_helper
JUNB	1.60E-08	0.258748026	0.481	0.416	0.000295285	T_helper
CD69	3.49E-08	0.296481834	0.373	0.305	0.000643551	T_helper
IL7R	6.44E-08	0.33734047	0.265	0.202	0.001189008	T_helper
PPP1R15A	3.58E-06	0.313449283	0.104	0.066	0.066033908	T_helper
HNRNPH1	3.74E-06	-0.270882317	0.481	0.569	0.068934303	T_helper
RBM6	2.99E-05	0.294462662	0.16	0.118	0.552095815	T_helper
PSMA1	6.12E-05	-0.258573209	0.167	0.223	1	T_helper
SNRPB	0.000105874	-0.26851724	0.265	0.329	1	T_helper
PPP1CA	0.000112552	-0.265206898	0.254	0.316	1	T_helper
N4BP2L2	0.000174999	0.282883038	0.226	0.184	1	T_helper
PGAM1	0.000227591	-0.257161237	0.177	0.23	1	T_helper
CYCS	0.000234165	-0.257365397	0.211	0.262	1	T_helper
LSM4	0.000347314	-0.268520354	0.106	0.146	1	T_helper
ANP32E	0.000356259	-0.261657572	0.116	0.159	1	T_helper
SNRPB2	0.000364882	-0.256467337	0.163	0.213	1	T_helper
HSPB11	0.000424642	-0.254683623	0.115	0.158	1	T_helper
LSM3	0.000570316	-0.257038234	0.15	0.196	1	T_helper
AIP	0.000632669	-0.264655078	0.082	0.117	1	T_helper
TIMM10	0.000933095	-0.25330087	0.104	0.142	1	T_helper
MCM5	0.000998937	-0.252730634	0.069	0.101	1	T_helper
STMP1	0.001072176	-0.251161618	0.094	0.13	1	T_helper
TUBA4A	0.001091976	-0.26802503	0.131	0.172	1	T_helper
ANAPC11	0.001147727	-0.254701016	0.149	0.191	1	T_helper
LSM5	0.001383786	-0.264520644	0.15	0.193	1	T_helper
TLN1	0.001692451	0.254817542	0.111	0.084	1	T_helper
HNRNPAB	0.00191301	-0.25105627	0.073	0.104	1	T_helper
MT-CO1	6.30E-244	0.566463491	1	0.994	1.16E-239	NKT
MT-CO2	9.84E-244	0.598775802	1	0.995	1.82E-239	NKT
MT-CO3	1.23E-220	0.525378027	1	0.998	2.28E-216	NKT
MT-ATP6	3.85E-214	0.640614792	0.999	0.956	7.10E-210	NKT
MT-ND4	1.39E-202	0.587227002	0.999	0.976	2.56E-198	NKT
MT-CYB	8.83E-195	0.618696723	0.997	0.95	1.63E-190	NKT
MT-ND2	5.01E-160	0.587461815	0.989	0.917	9.25E-156	NKT
MT-ND3	4.27E-140	0.643067024	0.95	0.823	7.88E-136	NKT
MT-ND1	5.47E-97	0.563231916	0.908	0.79	1.01E-92	NKT
CCL5	2.89E-49	0.440454953	0.837	0.748	5.33E-45	NKT
MT-ND5	5.72E-42	0.478496699	0.643	0.498	1.06E-37	NKT
DUSP1	8.03E-21	0.460862094	0.35	0.25	1.48E-16	NKT
JUNB	1.03E-17	0.376101242	0.488	0.396	1.90E-13	NKT
CCL4	3.72E-14	0.307722281	0.67	0.605	6.86E-10	NKT
CMC1	4.13E-14	0.306934614	0.485	0.405	7.62E-10	NKT
TSC22D3	3.63E-13	0.325856012	0.512	0.438	6.70E-09	NKT
LTB	3.90E-13	0.361818424	0.403	0.334	7.19E-09	NKT
ZFP36	7.38E-12	0.398792647	0.22	0.156	1.36E-07	NKT
KLF6	5.12E-10	0.367872179	0.229	0.17	9.45E-06	NKT
CCL4L2	9.28E-10	0.328466992	0.404	0.334	1.71E-05	NKT
LINC-PINT	4.33E-08	0.3099736	0.185	0.136	0.000798079	NKT
PRDM1	2.55E-07	0.266300398	0.35	0.298	0.004709096	NKT
FOS	4.67E-06	0.283073258	0.138	0.101	0.086104409	NKT
MDM4	6.00E-06	0.258648749	0.169	0.129	0.110765796	NKT
JPT1	6.93E-06	-0.25010837	0.188	0.242	0.127931252	NKT
TNRC6B	8.91E-06	0.267283421	0.23	0.189	0.164488668	NKT
CLK1	1.34E-05	0.25508889	0.145	0.109	0.247931668	NKT
RGS2	2.11E-05	0.25984009	0.202	0.163	0.38879733	NKT
PRELID1	3.38E-05	-0.254294964	0.178	0.225	0.623219893	NKT
PDIA6	0.00025288	-0.256559315	0.146	0.183	1	NKT
TUBA1B	4.30E-172	1.052624548	0.829	0.521	7.93E-168	Multilymphoid_progenitor_cell
TUBB	6.97E-138	1.039702692	0.724	0.42	1.29E-133	Multilymphoid_progenitor_cell
STMN1	1.83E-123	1.007617379	0.643	0.344	3.37E-119	Multilymphoid_progenitor_cell
HMGB2	1.85E-101	0.83996901	0.785	0.561	3.41E-97	Multilymphoid_progenitor_cell
H2AFZ	8.06E-87	0.802373208	0.682	0.441	1.49E-82	Multilymphoid_progenitor_cell
HMGN2	2.53E-82	0.801515709	0.636	0.4	4.67E-78	Multilymphoid_progenitor_cell
UBE2C	9.32E-80	1.073588909	0.294	0.105	1.72E-75	Multilymphoid_progenitor_cell
HIST1H4C	1.81E-64	0.89322732	0.409	0.206	3.33E-60	Multilymphoid_progenitor_cell
BIRC5	2.20E-59	0.950878633	0.191	0.058	4.06E-55	Multilymphoid_progenitor_cell
TUBB4B	8.99E-54	0.887102385	0.267	0.113	1.66E-49	Multilymphoid_progenitor_cell
CKS1B	1.04E-53	0.915272878	0.221	0.081	1.91E-49	Multilymphoid_progenitor_cell
PCLAF	2.82E-51	0.882351251	0.295	0.138	5.20E-47	Multilymphoid_progenitor_cell
TOP2A	5.57E-49	0.8616809	0.162	0.05	1.03E-44	Multilymphoid_progenitor_cell
NUSAP1	2.28E-47	0.865587019	0.199	0.074	4.21E-43	Multilymphoid_progenitor_cell
MKI67	6.54E-44	0.788332813	0.176	0.063	1.21E-39	Multilymphoid_progenitor_cell
ASPM	2.03E-42	0.798277452	0.116	0.03	3.74E-38	Multilymphoid_progenitor_cell
KPNA2	3.53E-42	0.839041004	0.187	0.072	6.51E-38	Multilymphoid_progenitor_cell
CDK1	6.47E-41	0.800286932	0.14	0.044	1.19E-36	Multilymphoid_progenitor_cell
CCNA2	1.52E-37	0.732295886	0.115	0.033	2.80E-33	Multilymphoid_progenitor_cell
CENPF	8.55E-35	0.745457956	0.182	0.076	1.58E-30	Multilymphoid_progenitor_cell
SPC24	1.45E-33	0.691104493	0.1	0.028	2.68E-29	Multilymphoid_progenitor_cell
TYMS	8.15E-33	0.700007915	0.188	0.083	1.50E-28	Multilymphoid_progenitor_cell
RRM2	1.06E-32	0.717742644	0.134	0.048	1.95E-28	Multilymphoid_progenitor_cell
CDC20	1.08E-32	0.696582663	0.107	0.033	1.99E-28	Multilymphoid_progenitor_cell
CDKN3	1.71E-32	0.696577304	0.124	0.043	3.16E-28	Multilymphoid_progenitor_cell
CKS2	9.11E-32	0.693095503	0.232	0.119	1.68E-27	Multilymphoid_progenitor_cell
CCNB1	4.84E-31	0.692954492	0.11	0.035	8.93E-27	Multilymphoid_progenitor_cell
AURKB	5.12E-31	0.668750328	0.105	0.033	9.45E-27	Multilymphoid_progenitor_cell
ZWINT	1.93E-26	0.623224321	0.111	0.041	3.57E-22	Multilymphoid_progenitor_cell
ARL6IP1	5.52E-26	0.672036698	0.31	0.196	1.02E-21	Multilymphoid_progenitor_cell
NCL	4.74E-26	0.700196978	0.532	0.324	8.74E-22	T_cell
HNRNPA3	5.44E-11	0.443871725	0.379	0.245	1.00E-06	T_cell
DUT	8.16E-11	0.439521995	0.35	0.227	1.51E-06	T_cell
HSP90AB1	4.31E-09	0.383471864	0.674	0.523	7.95E-05	T_cell
ZC3H13	1.88E-08	0.400903162	0.122	0.065	0.000346291	T_cell
FABP5	3.75E-08	0.403320313	0.431	0.31	0.00069133	T_cell
TOP1	1.08E-07	0.407139654	0.144	0.083	0.001984774	T_cell
ATRX	1.17E-07	0.412620693	0.193	0.119	0.002154949	T_cell
HSPD1	2.44E-07	0.362328967	0.28	0.187	0.00450861	T_cell
RBM6	2.98E-07	0.383558949	0.188	0.117	0.00550142	T_cell
CCT6A	9.04E-07	0.352293354	0.185	0.117	0.016679574	T_cell
PDIA6	1.65E-06	0.355220758	0.236	0.159	0.030385511	T_cell
SLBP	1.71E-06	0.33555179	0.152	0.092	0.031584575	T_cell
DNPH1	1.77E-06	0.370530487	0.167	0.105	0.032695937	T_cell
SSB	2.54E-06	0.373248568	0.194	0.126	0.046792	T_cell
EIF4A1	4.33E-06	0.324396976	0.57	0.444	0.0799286	T_cell
HSPE1	6.58E-06	0.357314637	0.356	0.26	0.121502109	T_cell
HNRNPD	8.71E-06	0.360177677	0.183	0.122	0.160780975	T_cell
MKI67	1.46E-05	0.334764944	0.143	0.091	0.269762089	T_cell
PARP1	1.80E-05	0.334058699	0.283	0.203	0.332353496	T_cell
PLEK	2.12E-05	0.31546291	0.112	0.068	0.390716248	T_cell
TIMM13	3.09E-05	0.344034354	0.155	0.103	0.570713986	T_cell
FUBP1	3.63E-05	0.313926431	0.113	0.07	0.670567555	T_cell
HIST1H4C	3.65E-05	0.359459927	0.338	0.257	0.673028821	T_cell
PKM	4.46E-05	0.332348895	0.446	0.353	0.823252943	T_cell
RPL22L1	4.79E-05	0.319252805	0.244	0.173	0.884563304	T_cell
RPA3	5.50E-05	0.314999789	0.235	0.168	1	T_cell
DDX46	8.77E-05	0.352795867	0.232	0.169	1	T_cell
TCEA1	8.79E-05	0.312910855	0.174	0.119	1	T_cell
ILF3	0.000112264	0.318345885	0.14	0.093	1	T_cell
