# Supplementary material for: Analysis of Cellular Heterogeneity in Immune Microenvironment of Primary Central Nervous System Lymphoma by Single-Cell Sequencing
Source: Front Oncol. 2021 Oct 4;11:683007. doi: 10.3389/fonc.2021.683007 (PMC8523033; doi:10.3389/fonc.2021.683007)
Supplement: Supplementary file 5 [file Table_5.csv]

Supplementary Table 5. Dendritic cell recluster marker genes
gene	p_val	avg_log2FC	pct.1	pct.2	p_val_adj	cluster
HIST1H4C	4.34E-09	0.892710494	0.413	0.193	8.00E-05	cDC
STMN1	9.55E-09	0.896696446	0.494	0.262	0.000176174	cDC
RRM2	1.48E-06	0.762312784	0.104	0.021	0.027315753	cDC
HMGB2	2.21E-06	0.616069898	0.662	0.451	0.040854992	cDC
CENPF	2.47E-06	0.768553113	0.126	0.034	0.0455876	cDC
TUBA1B	5.67E-06	0.612338967	0.729	0.552	0.104590503	cDC
H2AFX	7.93E-06	0.743321633	0.119	0.034	0.146308277	cDC
FKBP3	1.18E-05	0.761893561	0.167	0.062	0.217297183	cDC
NCL	2.37E-05	0.618957771	0.409	0.245	0.4377016	cDC
PPIG	2.66E-05	0.645092716	0.182	0.073	0.490268015	cDC
H2AFZ	3.16E-05	0.543386373	0.602	0.406	0.582474771	cDC
TUBB	6.84E-05	0.588409799	0.599	0.414	1	cDC
PSMD8	7.76E-05	0.620709093	0.242	0.12	1	cDC
YWHAE	0.000107282	0.620297676	0.253	0.129	1	cDC
TXNDC17	0.0001273	0.64062662	0.216	0.107	1	cDC
BOLA3	0.000233176	0.638676116	0.123	0.047	1	cDC
CIAO2B	0.000261607	0.578698067	0.178	0.082	1	cDC
MRPS16	0.000269832	0.574726086	0.13	0.052	1	cDC
LUC7L2	0.000278441	0.563003159	0.134	0.054	1	cDC
FUBP1	0.000295978	0.612522619	0.123	0.047	1	cDC
CCT6A	0.000385613	0.575393605	0.197	0.097	1	cDC
SLTM	0.0004207	0.614736283	0.182	0.088	1	cDC
CARHSP1	0.000746921	0.577720416	0.182	0.092	1	cDC
ICAM3	0.000845521	0.537684745	0.257	0.148	1	cDC
UBE2C	0.000878588	0.545496138	0.204	0.107	1	cDC
PRPF40A	0.000937429	0.539459414	0.141	0.064	1	cDC
LMNB1	0.000997782	0.532592929	0.112	0.045	1	cDC
NDUFS6	0.001020219	0.543085755	0.26	0.15	1	cDC
SFPQ	0.001274399	0.55419694	0.145	0.071	1	cDC
FBL	0.001482607	0.547325836	0.264	0.157	1	cDC
MT-CO2	3.96E-16	0.427870814	1	0.99	7.31E-12	pDC
MT-ATP6	7.43E-16	0.502305666	0.98	0.932	1.37E-11	pDC
MT-CO3	9.00E-16	0.437551569	1	0.996	1.66E-11	pDC
MT-ND4	3.17E-13	0.478737625	1	0.949	5.84E-09	pDC
MT-CYB	9.72E-12	0.444725825	0.976	0.899	1.79E-07	pDC
MT-CO1	2.22E-11	0.386209562	1	0.971	4.10E-07	pDC
MT-ND3	3.85E-11	0.581292307	0.904	0.761	7.11E-07	pDC
MT-ND2	6.88E-10	0.448078236	0.936	0.883	1.27E-05	pDC
IGLC2	9.09E-09	0.509489866	0.731	0.566	0.000167788	pDC
RPS18	1.77E-08	0.256156461	1	0.998	0.000326344	pDC
GAS5	1.46E-07	0.560133322	0.707	0.593	0.002693188	pDC
RPS3A	3.26E-06	0.25988203	1	0.984	0.060145735	pDC
MT-ND1	5.69E-05	0.3601326	0.815	0.733	1	pDC
TMEM120B	5.83E-05	0.638580269	0.129	0.047	1	pDC
RPS10	6.68E-05	0.275464954	0.912	0.866	1	pDC
RPL10A	7.64E-05	0.264834933	0.956	0.936	1	pDC
RPS4Y1	0.000112507	0.409987047	0.518	0.409	1	pDC
IL32	0.000199329	0.366704168	0.618	0.535	1	pDC
SEC61B	0.000488076	0.552187406	0.361	0.265	1	pDC
MT-ND5	0.000532214	0.343568798	0.518	0.422	1	pDC
NASP	0.001430391	0.569490249	0.197	0.117	1	pDC
CMC1	0.002773396	0.557060072	0.353	0.27	1	pDC
IGHG3	0.003500374	0.509839142	0.1	0.045	1	pDC
SNHG8	0.004627631	0.490806622	0.189	0.121	1	pDC
RAC2	0.004902225	0.398724393	0.281	0.2	1	pDC
HCST	0.005518588	0.381857663	0.422	0.354	1	pDC
MS4A1	0.00671606	0.448931774	0.12	0.064	1	pDC
RASSF3	0.00816502	0.450264517	0.1	0.049	1	pDC
AREG	0.009338187	0.383031749	0.402	0.337	1	pDC
NPM1	0.009631721	0.308729774	0.707	0.685	1	pDC
HLA-DRA	2.07E-46	1.068747577	0.995	0.934	3.82E-42	mDC
CD74	2.49E-42	0.82315406	1	0.988	4.59E-38	mDC
CST3	4.46E-37	1.320117969	0.954	0.751	8.23E-33	mDC
HLA-DPA1	1.34E-31	1.039458683	0.912	0.772	2.46E-27	mDC
HLA-DPB1	4.29E-27	0.996347084	0.949	0.857	7.91E-23	mDC
HLA-DRB1	5.42E-20	0.772116646	0.935	0.857	9.99E-16	mDC
HLA-DQB1	1.56E-18	0.879832191	0.82	0.581	2.88E-14	mDC
LGALS2	1.67E-14	1.273154111	0.378	0.141	3.09E-10	mDC
HLA-DQA1	1.30E-13	0.863301974	0.659	0.454	2.40E-09	mDC
HLA-DRB5	3.44E-12	0.742169874	0.673	0.469	6.35E-08	mDC
AC004687.1	5.84E-10	1.129010149	0.147	0.027	1.08E-05	mDC
SAT1	1.48E-08	0.693364178	0.594	0.44	0.000272529	mDC
LYZ	1.77E-08	0.75630357	0.724	0.591	0.000326649	mDC
IDO1	7.17E-08	0.959834561	0.235	0.091	0.001322105	mDC
S100A10	3.85E-07	0.722594896	0.539	0.382	0.007103304	mDC
FOS	6.10E-07	0.779421852	0.392	0.241	0.011248825	mDC
ATG3	3.95E-06	0.916291508	0.189	0.079	0.072932179	mDC
CPNE3	1.08E-05	0.824934327	0.194	0.085	0.198505061	mDC
ID2	1.35E-05	0.663922875	0.419	0.29	0.248300789	mDC
CCND1	2.38E-05	0.769798565	0.129	0.044	0.43982366	mDC
CLEC9A	2.81E-05	0.763166357	0.143	0.054	0.518699094	mDC
RGCC	3.92E-05	0.684718099	0.355	0.237	0.723874564	mDC
IRF8	9.74E-05	0.687202909	0.286	0.181	1	mDC
SMCO4	0.000105575	0.750918693	0.111	0.039	1	mDC
LMNA	0.00013765	0.862367196	0.124	0.048	1	mDC
PTPRE	0.000203387	0.745955451	0.198	0.102	1	mDC
IDH3G	0.000340416	0.658018337	0.134	0.058	1	mDC
MCL1	0.00050679	0.766175216	0.189	0.104	1	mDC
S100B	0.001465085	0.674689143	0.138	0.068	1	mDC
HSPA1A	0.00900275	0.679026226	0.129	0.073	1	mDC
